# Supplementary material for: Reputation or peer review? The role of outliers
Source: Scientometrics. 2018 Jul 9;116(3):1421–38. doi: 10.1007/s11192-018-2826-3 (PMC6096687; doi:10.1007/s11192-018-2826-3)
Supplement: Supplementary file 1 — Supplementary material 1 (zip 5147 KB) [file 11192_2018_2826_MOESM1_ESM.zip › ESM_1/ESM_1.aux]

\relax 
\providecommand \oddpage@label [2]{}
\@writefile{toc}{\contentsline {section}{\numberline {1}Robustness check of the reported results}{1}}
\@writefile{lof}{\contentsline {figure}{\numberline {1}{\ignorespaces  Variation on mean productivity (mono-disciplinary case, 10 runs): 0.15 (middle row, baseline), 0.135 (top row, $-10\%$), 0.165 (bottom row, $+10\%$) }}{1}}
\newlabel{figure:ProdMono}{{1}{1}}
\@writefile{lof}{\contentsline {figure}{\numberline {2}{\ignorespaces  Variation on mean productivity (multi-disciplinary case, 10 runs): 0.07 (middle row, baseline), 0.063 (top row, $-10\%$), 0.077 (bottom row, $+10\%$) }}{2}}
\newlabel{figure:ProdMulti}{{2}{2}}
\@writefile{lof}{\contentsline {figure}{\numberline {3}{\ignorespaces  Variation on the Zipf exponent (mono-disciplinary case, 10 runs): 1.87 (middle row, baseline), 1.683 (top row, $-10\%$), 2.057 (bottom row, $+10\%$) }}{3}}
\newlabel{figure:ZipfExponentMono}{{3}{3}}
\@writefile{lof}{\contentsline {figure}{\numberline {4}{\ignorespaces  Variation on the Zipf exponent (multi-disciplinary case, 10 runs): 1.72 (middle row, baseline), 1.548 (top row, $-10\%$), 1.892 (bottom row, $+10\%$) }}{4}}
\newlabel{figure:ZipfExponentMulti}{{4}{4}}
\@writefile{lof}{\contentsline {figure}{\numberline {5}{\ignorespaces  Variation on the number of journals (mono-disciplinary case, 10 runs): 1 journal (top row, baseline), 2 journals (middle row), 4 journals (bottom row) }}{5}}
\newlabel{figure:JournalMono}{{5}{5}}
\@writefile{lof}{\contentsline {figure}{\numberline {6}{\ignorespaces  Variation on the number of journals (multi-disciplinary case, 10 runs): 36 journals (middle row, baseline), 35 journals (top row), 36 journals (bottom row) }}{6}}
\newlabel{figure:JournalMulti}{{6}{6}}
