# Supplementary material for: Reputation or peer review? The role of outliers
Source: Scientometrics. 2018 Jul 9;116(3):1421–38. doi: 10.1007/s11192-018-2826-3 (PMC6096687; doi:10.1007/s11192-018-2826-3)
Supplement: Supplementary file 1 — Supplementary material 1 (zip 5147 KB) [file 11192_2018_2826_MOESM1_ESM.zip › ESM_1/ESM_1.log]

This is pdfTeX, Version 3.14159265-2.6-1.40.17 (TeX Live 2016/TeX Live for SUSE Linux) (preloaded format=pdflatex 2018.4.22)  30 APR 2018 01:04
entering extended mode
 restricted \write18 enabled.
 %&-line parsing enabled.
**ESM_1.tex
(./ESM_1.tex
LaTeX2e <2016/03/31>
Babel <3.9r> and hyphenation patterns for 51 language(s) loaded.
(/usr/share/texmf/tex/latex/base/article.cls
Document Class: article 2014/09/29 v1.4h Standard LaTeX document class
(/usr/share/texmf/tex/latex/base/size10.clo
File: size10.clo 2014/09/29 v1.4h Standard LaTeX file (size option)
)
\c@part=\count79
\c@section=\count80
\c@subsection=\count81
\c@subsubsection=\count82
\c@paragraph=\count83
\c@subparagraph=\count84
\c@figure=\count85
\c@table=\count86
\abovecaptionskip=\skip41
\belowcaptionskip=\skip42
\bibindent=\dimen102
)
(/usr/share/texmf/tex/latex/adjustbox/adjustbox.sty
Package: adjustbox 2012/05/21 v1.0 Adjusting TeX boxes (trim, clip, ...)

(/usr/share/texmf/tex/latex/xkeyval/xkeyval.sty
Package: xkeyval 2014/12/03 v2.7a package option processing (HA)

(/usr/share/texmf/tex/generic/xkeyval/xkeyval.tex
(/usr/share/texmf/tex/generic/xkeyval/xkvutils.tex
\XKV@toks=\toks14
\XKV@tempa@toks=\toks15

(/usr/share/texmf/tex/generic/xkeyval/keyval.tex))
\XKV@depth=\count87
File: xkeyval.tex 2014/12/03 v2.7a key=value parser (HA)
))
(/usr/share/texmf/tex/latex/adjustbox/adjcalc.sty
Package: adjcalc 2012/05/16 v1.1 Provides advanced setlength with multiple back
-ends (calc, etex, pgfmath)
)
(/usr/share/texmf/tex/latex/adjustbox/trimclip.sty
Package: trimclip 2012/05/16 v1.0 Trim and clip general TeX material

(/usr/share/texmf/tex/latex/graphics/graphicx.sty
Package: graphicx 2014/10/28 v1.0g Enhanced LaTeX Graphics (DPC,SPQR)

(/usr/share/texmf/tex/latex/graphics/graphics.sty
Package: graphics 2016/05/09 v1.0r Standard LaTeX Graphics (DPC,SPQR)

(/usr/share/texmf/tex/latex/graphics/trig.sty
Package: trig 2016/01/03 v1.10 sin cos tan (DPC)
)
(/usr/share/texmf/tex/latex/graphics-cfg/graphics.cfg
File: graphics.cfg 2016/01/02 v1.10 sample graphics configuration
)
Package graphics Info: Driver file: pdftex.def on input line 96.

(/usr/share/texmf/tex/latex/pdftex-def/pdftex.def
File: pdftex.def 2011/05/27 v0.06d Graphics/color for pdfTeX

(/usr/share/texmf/tex/generic/oberdiek/infwarerr.sty
Package: infwarerr 2016/05/16 v1.4 Providing info/warning/error messages (HO)
)
(/usr/share/texmf/tex/generic/oberdiek/ltxcmds.sty
Package: ltxcmds 2016/05/16 v1.23 LaTeX kernel commands for general use (HO)
)
\Gread@gobject=\count88
))
\Gin@req@height=\dimen103
\Gin@req@width=\dimen104
)
(/usr/share/texmf/tex/latex/collectbox/collectbox.sty
Package: collectbox 2012/05/17 v0.4b Collect macro arguments as boxes
\collectedbox=\box26
)
\tc@llx=\dimen105
\tc@lly=\dimen106
\tc@urx=\dimen107
\tc@ury=\dimen108
Package trimclip Info: Using driver 'tc-pdftex.def'.

(/usr/share/texmf/tex/latex/adjustbox/tc-pdftex.def
File: tc-pdftex.def 2012/05/13 v1.0 Clipping driver for pdftex
))
\adjbox@Width=\dimen109
\adjbox@Height=\dimen110
\adjbox@Depth=\dimen111
\adjbox@Totalheight=\dimen112

(/usr/share/texmf/tex/latex/ifoddpage/ifoddpage.sty
Package: ifoddpage 2016/04/23 v1.1 Conditionals for odd/even page detection
\c@checkoddpage=\count89
)
(/usr/share/texmf/tex/latex/varwidth/varwidth.sty
Package: varwidth 2009/03/30 ver 0.92;  Variable-width minipages
\@vwid@box=\box27
\sift@deathcycles=\count90
\@vwid@loff=\dimen113
\@vwid@roff=\dimen114
)) (./ESM_1.aux)
\openout1 = `ESM_1.aux'.

LaTeX Font Info:    Checking defaults for OML/cmm/m/it on input line 7.
LaTeX Font Info:    ... okay on input line 7.
LaTeX Font Info:    Checking defaults for T1/cmr/m/n on input line 7.
LaTeX Font Info:    ... okay on input line 7.
LaTeX Font Info:    Checking defaults for OT1/cmr/m/n on input line 7.
LaTeX Font Info:    ... okay on input line 7.
LaTeX Font Info:    Checking defaults for OMS/cmsy/m/n on input line 7.
LaTeX Font Info:    ... okay on input line 7.
LaTeX Font Info:    Checking defaults for OMX/cmex/m/n on input line 7.
LaTeX Font Info:    ... okay on input line 7.
LaTeX Font Info:    Checking defaults for U/cmr/m/n on input line 7.
LaTeX Font Info:    ... okay on input line 7.

(/usr/share/texmf/tex/context/base/mkii/supp-pdf.mkii
[Loading MPS to PDF converter (version 2006.09.02).]
\scratchcounter=\count91
\scratchdimen=\dimen115
\scratchbox=\box28
\nofMPsegments=\count92
\nofMParguments=\count93
\everyMPshowfont=\toks16
\MPscratchCnt=\count94
\MPscratchDim=\dimen116
\MPnumerator=\count95
\makeMPintoPDFobject=\count96
\everyMPtoPDFconversion=\toks17
) (/usr/share/texmf/tex/generic/oberdiek/pdftexcmds.sty
Package: pdftexcmds 2016/05/10 v0.21 Utility functions of pdfTeX for LuaTeX (HO
)

(/usr/share/texmf/tex/generic/oberdiek/ifluatex.sty
Package: ifluatex 2016/05/16 v1.4 Provides the ifluatex switch (HO)
Package ifluatex Info: LuaTeX not detected.
)
(/usr/share/texmf/tex/generic/oberdiek/ifpdf.sty
Package: ifpdf 2016/05/14 v3.1 Provides the ifpdf switch
)
Package pdftexcmds Info: LuaTeX not detected.
Package pdftexcmds Info: \pdf@primitive is available.
Package pdftexcmds Info: \pdf@ifprimitive is available.
Package pdftexcmds Info: \pdfdraftmode found.
)
(/usr/share/texmf/tex/latex/oberdiek/epstopdf-base.sty
Package: epstopdf-base 2016/05/15 v2.6 Base part for package epstopdf

(/usr/share/texmf/tex/latex/oberdiek/grfext.sty
Package: grfext 2016/05/16 v1.2 Manage graphics extensions (HO)

(/usr/share/texmf/tex/generic/oberdiek/kvdefinekeys.sty
Package: kvdefinekeys 2016/05/16 v1.4 Define keys (HO)
))
(/usr/share/texmf/tex/latex/oberdiek/kvoptions.sty
Package: kvoptions 2016/05/16 v3.12 Key value format for package options (HO)

(/usr/share/texmf/tex/generic/oberdiek/kvsetkeys.sty
Package: kvsetkeys 2016/05/16 v1.17 Key value parser (HO)

(/usr/share/texmf/tex/generic/oberdiek/etexcmds.sty
Package: etexcmds 2016/05/16 v1.6 Avoid name clashes with e-TeX commands (HO)
Package etexcmds Info: Could not find \expanded.
(etexcmds)             That can mean that you are not using pdfTeX 1.50 or
(etexcmds)             that some package has redefined \expanded.
(etexcmds)             In the latter case, load this package earlier.
)))
Package grfext Info: Graphics extension search list:
(grfext)             [.png,.pdf,.jpg,.mps,.jpeg,.jbig2,.jb2,.PNG,.PDF,.JPG,.JPE
G,.JBIG2,.JB2,.eps]
(grfext)             \AppendGraphicsExtensions on input line 456.

(/usr/share/texmf/tex/latex/latexconfig/epstopdf-sys.cfg
File: epstopdf-sys.cfg 2010/07/13 v1.3 Configuration of (r)epstopdf for TeX Liv
e
))
<v7-JAAMAS-zipf-43_p135_sim.png, id=1, 1777.64125pt x 1422.31375pt>
File: v7-JAAMAS-zipf-43_p135_sim.png Graphic file (type png)

<use v7-JAAMAS-zipf-43_p135_sim.png>
Package pdftex.def Info: v7-JAAMAS-zipf-43_p135_sim.png used on input line 16.
(pdftex.def)             Requested size: 170.71652pt x 136.57529pt.

<v7-JAAMAS-zipf-43_p135_diff_sim.png, id=3, 1777.64125pt x 1422.31375pt>
File: v7-JAAMAS-zipf-43_p135_diff_sim.png Graphic file (type png)

<use v7-JAAMAS-zipf-43_p135_diff_sim.png>
Package pdftex.def Info: v7-JAAMAS-zipf-43_p135_diff_sim.png used on input line
 17.
(pdftex.def)             Requested size: 170.71652pt x 136.57529pt.

<v7-JAAMAS-zipf-43_p15_sim.png, id=4, 1777.64125pt x 1422.31375pt>
File: v7-JAAMAS-zipf-43_p15_sim.png Graphic file (type png)

<use v7-JAAMAS-zipf-43_p15_sim.png>
Package pdftex.def Info: v7-JAAMAS-zipf-43_p15_sim.png used on input line 18.
(pdftex.def)             Requested size: 170.71652pt x 136.57529pt.

<v7-JAAMAS-zipf-43_p15_diff_sim.png, id=5, 1777.64125pt x 1422.31375pt>
File: v7-JAAMAS-zipf-43_p15_diff_sim.png Graphic file (type png)

<use v7-JAAMAS-zipf-43_p15_diff_sim.png>
Package pdftex.def Info: v7-JAAMAS-zipf-43_p15_diff_sim.png used on input line 
19.
(pdftex.def)             Requested size: 170.71652pt x 136.57529pt.

<v7-JAAMAS-zipf-43_p165_sim.png, id=6, 1777.64125pt x 1422.31375pt>
File: v7-JAAMAS-zipf-43_p165_sim.png Graphic file (type png)

<use v7-JAAMAS-zipf-43_p165_sim.png>
Package pdftex.def Info: v7-JAAMAS-zipf-43_p165_sim.png used on input line 20.
(pdftex.def)             Requested size: 170.71652pt x 136.57529pt.

<v7-JAAMAS-zipf-43_p165_diff_sim.png, id=7, 1777.64125pt x 1422.31375pt>
File: v7-JAAMAS-zipf-43_p165_diff_sim.png Graphic file (type png)

<use v7-JAAMAS-zipf-43_p165_diff_sim.png>
Package pdftex.def Info: v7-JAAMAS-zipf-43_p165_diff_sim.png used on input line
 21.
(pdftex.def)             Requested size: 170.71652pt x 136.57529pt.
LaTeX Font Info:    External font `cmex10' loaded for size
(Font)              <7> on input line 22.
LaTeX Font Info:    External font `cmex10' loaded for size
(Font)              <5> on input line 22.

<v7-PR-zipf-42_p63_agentsim_sim.png, id=8, 1777.64125pt x 1422.31375pt>
File: v7-PR-zipf-42_p63_agentsim_sim.png Graphic file (type png)

<use v7-PR-zipf-42_p63_agentsim_sim.png>
Package pdftex.def Info: v7-PR-zipf-42_p63_agentsim_sim.png used on input line 
26.
(pdftex.def)             Requested size: 170.71652pt x 136.57529pt.

<v7-PR-zipf-42_p63_agentsim_diff_sim.png, id=9, 1777.64125pt x 1422.31375pt>
File: v7-PR-zipf-42_p63_agentsim_diff_sim.png Graphic file (type png)

<use v7-PR-zipf-42_p63_agentsim_diff_sim.png>
Package pdftex.def Info: v7-PR-zipf-42_p63_agentsim_diff_sim.png used on input 
line 27.
(pdftex.def)             Requested size: 170.71652pt x 136.57529pt.

<v7-PR-zipf-42_p7_agentsim_sim.png, id=10, 1777.64125pt x 1422.31375pt>
File: v7-PR-zipf-42_p7_agentsim_sim.png Graphic file (type png)

<use v7-PR-zipf-42_p7_agentsim_sim.png>
Package pdftex.def Info: v7-PR-zipf-42_p7_agentsim_sim.png used on input line 2
8.
(pdftex.def)             Requested size: 170.71652pt x 136.57529pt.

<v7-PR-zipf-42_p7_agentsim_diff_sim.png, id=11, 1777.64125pt x 1422.31375pt>
File: v7-PR-zipf-42_p7_agentsim_diff_sim.png Graphic file (type png)

<use v7-PR-zipf-42_p7_agentsim_diff_sim.png>
Package pdftex.def Info: v7-PR-zipf-42_p7_agentsim_diff_sim.png used on input l
ine 29.
(pdftex.def)             Requested size: 170.71652pt x 136.57529pt.

<v7-PR-zipf-42_p77_agentsim_sim.png, id=12, 1777.64125pt x 1422.31375pt>
File: v7-PR-zipf-42_p77_agentsim_sim.png Graphic file (type png)

<use v7-PR-zipf-42_p77_agentsim_sim.png>
Package pdftex.def Info: v7-PR-zipf-42_p77_agentsim_sim.png used on input line 
30.
(pdftex.def)             Requested size: 170.71652pt x 136.57529pt.

<v7-PR-zipf-42_p77_agentsim_diff_sim.png, id=13, 1777.64125pt x 1422.31375pt>
File: v7-PR-zipf-42_p77_agentsim_diff_sim.png Graphic file (type png)

<use v7-PR-zipf-42_p77_agentsim_diff_sim.png>
Package pdftex.def Info: v7-PR-zipf-42_p77_agentsim_diff_sim.png used on input 
line 31.
(pdftex.def)             Requested size: 170.71652pt x 136.57529pt.

<v7-JAAMAS-zipf-41_z1683_sim.png, id=14, 1777.64125pt x 1422.31375pt>
File: v7-JAAMAS-zipf-41_z1683_sim.png Graphic file (type png)

<use v7-JAAMAS-zipf-41_z1683_sim.png>
Package pdftex.def Info: v7-JAAMAS-zipf-41_z1683_sim.png used on input line 38.

(pdftex.def)             Requested size: 170.71652pt x 136.57529pt.

<v7-JAAMAS-zipf-41_z1683_diff_sim.png, id=15, 1777.64125pt x 1422.31375pt>
File: v7-JAAMAS-zipf-41_z1683_diff_sim.png Graphic file (type png)

<use v7-JAAMAS-zipf-41_z1683_diff_sim.png>
Package pdftex.def Info: v7-JAAMAS-zipf-41_z1683_diff_sim.png used on input lin
e 39.
(pdftex.def)             Requested size: 170.71652pt x 136.57529pt.

<v7-JAAMAS-zipf-41_z187_sim.png, id=16, 1777.64125pt x 1422.31375pt>
File: v7-JAAMAS-zipf-41_z187_sim.png Graphic file (type png)

<use v7-JAAMAS-zipf-41_z187_sim.png>
Package pdftex.def Info: v7-JAAMAS-zipf-41_z187_sim.png used on input line 40.
(pdftex.def)             Requested size: 170.71652pt x 136.57529pt.

<v7-JAAMAS-zipf-41_z187_diff_sim.png, id=17, 1777.64125pt x 1422.31375pt>
File: v7-JAAMAS-zipf-41_z187_diff_sim.png Graphic file (type png)

<use v7-JAAMAS-zipf-41_z187_diff_sim.png>
Package pdftex.def Info: v7-JAAMAS-zipf-41_z187_diff_sim.png used on input line
 41.
(pdftex.def)             Requested size: 170.71652pt x 136.57529pt.

<v7-JAAMAS-zipf-41_z2057_sim.png, id=18, 1777.64125pt x 1422.31375pt>
File: v7-JAAMAS-zipf-41_z2057_sim.png Graphic file (type png)

<use v7-JAAMAS-zipf-41_z2057_sim.png>
Package pdftex.def Info: v7-JAAMAS-zipf-41_z2057_sim.png used on input line 42.

(pdftex.def)             Requested size: 170.71652pt x 136.57529pt.

<v7-JAAMAS-zipf-41_z2057_diff_sim.png, id=19, 1777.64125pt x 1422.31375pt>
File: v7-JAAMAS-zipf-41_z2057_diff_sim.png Graphic file (type png)

<use v7-JAAMAS-zipf-41_z2057_diff_sim.png>
Package pdftex.def Info: v7-JAAMAS-zipf-41_z2057_diff_sim.png used on input lin
e 43.
(pdftex.def)             Requested size: 170.71652pt x 136.57529pt.

<v7-PR-zipf-40_z1548_agentsim_sim.png, id=20, 1777.64125pt x 1422.31375pt>
File: v7-PR-zipf-40_z1548_agentsim_sim.png Graphic file (type png)

<use v7-PR-zipf-40_z1548_agentsim_sim.png>
Package pdftex.def Info: v7-PR-zipf-40_z1548_agentsim_sim.png used on input lin
e 48.
(pdftex.def)             Requested size: 170.71652pt x 136.57529pt.

<v7-PR-zipf-40_z1548_agentsim_diff_sim.png, id=21, 1777.64125pt x 1422.31375pt>
File: v7-PR-zipf-40_z1548_agentsim_diff_sim.png Graphic file (type png)
<use v7-PR-zipf-40_z1548_agentsim_diff_sim.png>
Package pdftex.def Info: v7-PR-zipf-40_z1548_agentsim_diff_sim.png used on inpu
t line 49.
(pdftex.def)             Requested size: 170.71652pt x 136.57529pt.

<v7-PR-zipf-40_z172_agentsim_sim.png, id=22, 1777.64125pt x 1422.31375pt>
File: v7-PR-zipf-40_z172_agentsim_sim.png Graphic file (type png)

<use v7-PR-zipf-40_z172_agentsim_sim.png>
Package pdftex.def Info: v7-PR-zipf-40_z172_agentsim_sim.png used on input line
 50.
(pdftex.def)             Requested size: 170.71652pt x 136.57529pt.

<v7-PR-zipf-40_z172_agentsim_diff_sim.png, id=23, 1777.64125pt x 1422.31375pt>
File: v7-PR-zipf-40_z172_agentsim_diff_sim.png Graphic file (type png)

<use v7-PR-zipf-40_z172_agentsim_diff_sim.png>
Package pdftex.def Info: v7-PR-zipf-40_z172_agentsim_diff_sim.png used on input
 line 51.
(pdftex.def)             Requested size: 170.71652pt x 136.57529pt.

<v7-PR-zipf-40_z1892_agentsim_sim.png, id=24, 1777.64125pt x 1422.31375pt>
File: v7-PR-zipf-40_z1892_agentsim_sim.png Graphic file (type png)

<use v7-PR-zipf-40_z1892_agentsim_sim.png>
Package pdftex.def Info: v7-PR-zipf-40_z1892_agentsim_sim.png used on input lin
e 52.
(pdftex.def)             Requested size: 170.71652pt x 136.57529pt.

<v7-PR-zipf-40_z1892_agentsim_diff_sim.png, id=25, 1777.64125pt x 1422.31375pt>
File: v7-PR-zipf-40_z1892_agentsim_diff_sim.png Graphic file (type png)
<use v7-PR-zipf-40_z1892_agentsim_diff_sim.png>
Package pdftex.def Info: v7-PR-zipf-40_z1892_agentsim_diff_sim.png used on inpu
t line 53.
(pdftex.def)             Requested size: 170.71652pt x 136.57529pt.
File: v7-JAAMAS-zipf-43_p15_sim.png Graphic file (type png)

<use v7-JAAMAS-zipf-43_p15_sim.png>
Package pdftex.def Info: v7-JAAMAS-zipf-43_p15_sim.png used on input line 60.
(pdftex.def)             Requested size: 170.71652pt x 136.57529pt.
File: v7-JAAMAS-zipf-43_p15_diff_sim.png Graphic file (type png)
 <use v7-JAAMAS-zipf-43_p15_diff_sim.png>
Package pdftex.def Info: v7-JAAMAS-zipf-43_p15_diff_sim.png used on input line 
61.
(pdftex.def)             Requested size: 170.71652pt x 136.57529pt.

<v7-JAAMAS-zipf-45_j2_sim.png, id=26, 1777.64125pt x 1422.31375pt>
File: v7-JAAMAS-zipf-45_j2_sim.png Graphic file (type png)

<use v7-JAAMAS-zipf-45_j2_sim.png>
Package pdftex.def Info: v7-JAAMAS-zipf-45_j2_sim.png used on input line 62.
(pdftex.def)             Requested size: 170.71652pt x 136.57529pt.

<v7-JAAMAS-zipf-45_j2_diff_sim.png, id=27, 1777.64125pt x 1422.31375pt>
File: v7-JAAMAS-zipf-45_j2_diff_sim.png Graphic file (type png)

<use v7-JAAMAS-zipf-45_j2_diff_sim.png>
Package pdftex.def Info: v7-JAAMAS-zipf-45_j2_diff_sim.png used on input line 6
3.
(pdftex.def)             Requested size: 170.71652pt x 136.57529pt.

<v7-JAAMAS-zipf-45_j4_sim.png, id=28, 1777.64125pt x 1422.31375pt>
File: v7-JAAMAS-zipf-45_j4_sim.png Graphic file (type png)

<use v7-JAAMAS-zipf-45_j4_sim.png>
Package pdftex.def Info: v7-JAAMAS-zipf-45_j4_sim.png used on input line 64.
(pdftex.def)             Requested size: 170.71652pt x 136.57529pt.

<v7-JAAMAS-zipf-45_j4_diff_sim.png, id=29, 1777.64125pt x 1422.31375pt>
File: v7-JAAMAS-zipf-45_j4_diff_sim.png Graphic file (type png)

<use v7-JAAMAS-zipf-45_j4_diff_sim.png>
Package pdftex.def Info: v7-JAAMAS-zipf-45_j4_diff_sim.png used on input line 6
5.
(pdftex.def)             Requested size: 170.71652pt x 136.57529pt.

<v7-PR-zipf-44_j35_sim.png, id=30, 1777.64125pt x 1422.31375pt>
File: v7-PR-zipf-44_j35_sim.png Graphic file (type png)

<use v7-PR-zipf-44_j35_sim.png>
Package pdftex.def Info: v7-PR-zipf-44_j35_sim.png used on input line 70.
(pdftex.def)             Requested size: 170.71652pt x 136.57529pt.

<v7-PR-zipf-44_j35_diff_sim.png, id=31, 1777.64125pt x 1422.31375pt>
File: v7-PR-zipf-44_j35_diff_sim.png Graphic file (type png)

<use v7-PR-zipf-44_j35_diff_sim.png>
Package pdftex.def Info: v7-PR-zipf-44_j35_diff_sim.png used on input line 71.
(pdftex.def)             Requested size: 170.71652pt x 136.57529pt.
File: v7-PR-zipf-42_p7_agentsim_sim.png Graphic file (type png)
 <use v7-PR-zipf-42_p7_agentsim_sim.png>
Package pdftex.def Info: v7-PR-zipf-42_p7_agentsim_sim.png used on input line 7
2.
(pdftex.def)             Requested size: 170.71652pt x 136.57529pt.
File: v7-PR-zipf-42_p7_agentsim_diff_sim.png Graphic file (type png)

<use v7-PR-zipf-42_p7_agentsim_diff_sim.png>
Package pdftex.def Info: v7-PR-zipf-42_p7_agentsim_diff_sim.png used on input l
ine 73.
(pdftex.def)             Requested size: 170.71652pt x 136.57529pt.

<v7-PR-zipf-44_j37_sim.png, id=32, 1777.64125pt x 1422.31375pt>
File: v7-PR-zipf-44_j37_sim.png Graphic file (type png)

<use v7-PR-zipf-44_j37_sim.png>
Package pdftex.def Info: v7-PR-zipf-44_j37_sim.png used on input line 74.
(pdftex.def)             Requested size: 170.71652pt x 136.57529pt.

<v7-PR-zipf-44_j37_diff_sim.png, id=33, 1777.64125pt x 1422.31375pt>
File: v7-PR-zipf-44_j37_diff_sim.png Graphic file (type png)

<use v7-PR-zipf-44_j37_diff_sim.png>
Package pdftex.def Info: v7-PR-zipf-44_j37_diff_sim.png used on input line 75.
(pdftex.def)             Requested size: 170.71652pt x 136.57529pt.
 [1

{/var/lib/texmf/fonts/map/pdftex/updmap/pdftex.map} <./v7-JAAMAS-zipf-43_p135_s
im.png> <./v7-JAAMAS-zipf-43_p135_diff_sim.png> <./v7-JAAMAS-zipf-43_p15_sim.pn
g> <./v7-JAAMAS-zipf-43_p15_diff_sim.png> <./v7-JAAMAS-zipf-43_p165_sim.png> <.
/v7-JAAMAS-zipf-43_p165_diff_sim.png>]
[2 <./v7-PR-zipf-42_p63_agentsim_sim.png> <./v7-PR-zipf-42_p63_agentsim_diff_si
m.png> <./v7-PR-zipf-42_p7_agentsim_sim.png> <./v7-PR-zipf-42_p7_agentsim_diff_
sim.png> <./v7-PR-zipf-42_p77_agentsim_sim.png> <./v7-PR-zipf-42_p77_agentsim_d
iff_sim.png>] [3 <./v7-JAAMAS-zipf-41_z1683_sim.png> <./v7-JAAMAS-zipf-41_z1683
_diff_sim.png> <./v7-JAAMAS-zipf-41_z187_sim.png> <./v7-JAAMAS-zipf-41_z187_dif
f_sim.png> <./v7-JAAMAS-zipf-41_z2057_sim.png> <./v7-JAAMAS-zipf-41_z2057_diff_
sim.png>] [4 <./v7-PR-zipf-40_z1548_agentsim_sim.png> <./v7-PR-zipf-40_z1548_ag
entsim_diff_sim.png> <./v7-PR-zipf-40_z172_agentsim_sim.png> <./v7-PR-zipf-40_z
172_agentsim_diff_sim.png> <./v7-PR-zipf-40_z1892_agentsim_sim.png> <./v7-PR-zi
pf-40_z1892_agentsim_diff_sim.png>] [5 <./v7-JAAMAS-zipf-45_j2_sim.png> <./v7-J
AAMAS-zipf-45_j2_diff_sim.png> <./v7-JAAMAS-zipf-45_j4_sim.png> <./v7-JAAMAS-zi
pf-45_j4_diff_sim.png>] [6 <./v7-PR-zipf-44_j35_sim.png> <./v7-PR-zipf-44_j35_d
iff_sim.png> <./v7-PR-zipf-44_j37_sim.png> <./v7-PR-zipf-44_j37_diff_sim.png>]
(./ESM_1.aux) ) 
Here is how much of TeX's memory you used:
 2357 strings out of 494041
 37880 string characters out of 6158495
 93968 words of memory out of 5000000
 5688 multiletter control sequences out of 15000+600000
 4245 words of font info for 16 fonts, out of 8000000 for 9000
 475 hyphenation exceptions out of 8191
 40i,5n,35p,498b,266s stack positions out of 5000i,500n,10000p,200000b,80000s
</usr/share/texmf/fonts/type1/public/amsfonts/cm/cmbx12.pfb></us
r/share/texmf/fonts/type1/public/amsfonts/cm/cmr10.pfb></usr/share/texmf/fonts/
type1/public/amsfonts/cm/cmsy10.pfb>
Output written on ESM_1.pdf (6 pages, 3587875 bytes).
PDF statistics:
 100 PDF objects out of 1000 (max. 8388607)
 24 compressed objects within 1 object stream
 0 named destinations out of 1000 (max. 500000)
 161 words of extra memory for PDF output out of 10000 (max. 10000000)
