# Supplementary material for: Reputation or peer review? The role of outliers
Source: Scientometrics. 2018 Jul 9;116(3):1421–38. doi: 10.1007/s11192-018-2826-3 (PMC6096687; doi:10.1007/s11192-018-2826-3)
Supplement: Supplementary file 1 — Supplementary material 1 (zip 5147 KB) [file 11192_2018_2826_MOESM1_ESM.zip › ESM_1/ESM_1.tex.backup]

\documentclass{article}

\usepackage{adjustbox}
%\usepackage{booktabs}


\begin{document}

\section{Robustness check of the reported results}

The figures below demonstrate the robustness of the reported results when varing three key parameters of the simulation model: scientist productivity (Figures \ref{figure:ProdMono} and \ref{figure:ProdMulti}), quality distribution (Figures \ref{figure:ZipfExponentMono} and \ref{figure:ZipfExponentMulti}) and number of journals (Figures \ref{figure:JournalMono} and \ref{figure:JournalMulti}). The plots show no qualitative difference with respect to the results analyzed in the paper.

%-----------------------------Productivity----------------------------------------

\begin{figure}[!htb]
\begin{center}
\includegraphics[width=5cm]{v7-JAAMAS-zipf-43_p135_sim}
\includegraphics[width=5cm]{v7-JAAMAS-zipf-43_p135_diff_sim}
\includegraphics[width=5cm]{v7-JAAMAS-zipf-43_p15_sim}
\includegraphics[width=5cm]{v7-JAAMAS-zipf-43_p15_diff_sim}
\includegraphics[width=5cm]{v7-JAAMAS-zipf-43_p165_sim}
\includegraphics[width=5cm]{v7-JAAMAS-zipf-43_p165_diff_sim}
\end{center}
\caption{\label{figure:ProdMono} Variation on mean productivity (mono-disciplinary case, 10 runs): 0.15 (middle row), 0.135 (top row, $-10\%$), 0.165 (bottom row, $+10\%$) }
\end{figure}

\begin{figure}
\includegraphics[width=6cm]{v7-PR-zipf-42_p63_agentsim_sim}
\includegraphics[width=6cm]{v7-PR-zipf-42_p63_agentsim_diff_sim}
\includegraphics[width=6cm]{v7-PR-zipf-42_p7_agentsim_sim}
\includegraphics[width=6cm]{v7-PR-zipf-42_p7_agentsim_diff_sim}
\includegraphics[width=6cm]{v7-PR-zipf-42_p77_agentsim_sim}
\includegraphics[width=6cm]{v7-PR-zipf-42_p77_agentsim_diff_sim}
\caption{\label{figure:ProdMulti} Variation on mean productivity (multi-disciplinary case, 10 runs): 0.07 (middle row), 0.063 (top row, $-10\%$), 0.077 (bottom row, $+10\%$) }
\end{figure}

%-----------------------------Zipf Exponent----------------------------------------

\begin{figure}
\includegraphics[width=6cm]{v7-JAAMAS-zipf-41_z1683_sim}
\includegraphics[width=6cm]{v7-JAAMAS-zipf-41_z1683_diff_sim}
\includegraphics[width=6cm]{v7-JAAMAS-zipf-41_z187_sim}
\includegraphics[width=6cm]{v7-JAAMAS-zipf-41_z187_diff_sim}
\includegraphics[width=6cm]{v7-JAAMAS-zipf-41_z2057_sim}
\includegraphics[width=6cm]{v7-JAAMAS-zipf-41_z2057_diff_sim}
\caption{\label{figure:ZipfExponentMono} Variation on the Zipf exponent (mono-disciplinary case, 10 runs): 1.87 (middle row), 1.683 (top row, $-10\%$), 2.057 (bottom row, $+10\%$) }
\end{figure}

\begin{figure}
\includegraphics[width=6cm]{v7-PR-zipf-40_z1548_agentsim_sim}
\includegraphics[width=6cm]{v7-PR-zipf-40_z1548_agentsim_diff_sim}
\includegraphics[width=6cm]{v7-PR-zipf-40_z172_agentsim_sim}
\includegraphics[width=6cm]{v7-PR-zipf-40_z172_agentsim_diff_sim}
\includegraphics[width=6cm]{v7-PR-zipf-40_z1892_agentsim_sim}
\includegraphics[width=6cm]{v7-PR-zipf-40_z1892_agentsim_diff_sim}
\caption{\label{figure:ZipfExponentMulti} Variation on the Zipf exponent (multi-disciplinary case, 10 runs): 1.72 (middle row), 1.548 (top row, $-10\%$), 1.892 (bottom row, $+10\%$) }
\end{figure}

%-----------------------------Journals----------------------------------------

\begin{figure}
\includegraphics[width=6cm]{v7-JAAMAS-zipf-43_p15_sim}
\includegraphics[width=6cm]{v7-JAAMAS-zipf-43_p15_diff_sim}
\includegraphics[width=6cm]{v7-JAAMAS-zipf-45_j2_sim}
\includegraphics[width=6cm]{v7-JAAMAS-zipf-45_j2_diff_sim}
\includegraphics[width=6cm]{v7-JAAMAS-zipf-45_j4_sim}
\includegraphics[width=6cm]{v7-JAAMAS-zipf-45_j4_diff_sim}
\caption{\label{figure:JournalMono} Variation on the number of journals (mono-disciplinary case, 10 runs): 1 journal (top row), 2 journals (middle row), 4 journals (bottom row) }
\end{figure}

\begin{figure}
\includegraphics[width=6cm]{v7-PR-zipf-44_j35_sim}
\includegraphics[width=6cm]{v7-PR-zipf-44_j35_diff_sim}
\includegraphics[width=6cm]{v7-PR-zipf-42_p7_agentsim_sim.png}
\includegraphics[width=6cm]{v7-PR-zipf-42_p7_agentsim_diff_sim.png}
\includegraphics[width=6cm]{v7-PR-zipf-44_j37_sim}
\includegraphics[width=6cm]{v7-PR-zipf-44_j37_diff_sim}
\caption{\label{figure:JournalMulti} Variation on the number of journals (multi-disciplinary case, 10 runs): 36 journals (middle row), 35 journals (top row), 36 journals (bottom row) }
\end{figure}


\end{document}
